# Supplementary material for: CalOPT: A Specialty Pharmacy–Dietitian Quality Improvement Initiative for Calcium Optimization in Patients with Osteoporosis Risk
Source: Pharmacy (Basel). 2025 Jul 23;13(4):100. doi: 10.3390/pharmacy13040100 (PMC12389519; doi:10.3390/pharmacy13040100)
Supplement: Supplementary file 1 [file pharmacy-13-00100-s001.zip]

Archive with 1 entries (1 files):
- pharmacy-3631482-supplementary.pdf
